# Supplementary material for: Functional outcome measures in a surgical model of hip osteoarthritis in dogs
Source: J Exp Orthop. 2016 Aug 15;3:17. doi: 10.1186/s40634-016-0053-5 (PMC4987758; doi:10.1186/s40634-016-0053-5)
Supplement: Additional file 3: Table S2. — Complete dataset of Spearman rank order correlations performed for all outcome measures. Correlations highlighted in red are significant at p<0.05.(XLSX 133 kb) [file 40634_2016_53_MOESM3_ESM.xlsx]

## Sheet: Sheet1
			Spearman Rank Order Correlations (Combined Spearman.sta) MD pairwise deleted Marked correlations are significant at p <.05000
	End-point bodyweight	Change in BWt 20w to pre	CBPI	Glasgow	Gullick Operated	Gullick Control	Gullick difference	ROM Sx	ROM Cont	ROM Diff	Max force 0 O:C	Max Force 20 O:C	Max Force 0 O:CL	Max Force 20 O:CL	Max Force 0 O:IL	Max Force 20 O:IL	Impulse 0 O:C	Impulse 20 O:C	Impulse 0 O:CL	Impulse 20 O:CL	Impulse 0 O:IL	Impulse 20 O:IL	Max Peak Pressure 0 O:C	Max Peak pressure 20 O:C	Max peak Pressure 0 O:CL	Max Preak pressure 20 O:CL	Max peak pressure 0 O:IL	Max Peak Pressure 20 O:IL	BWT Dist CF0	BWT Dist CF20	BWT Dist IF0	BWt Dist IF20	BWt Dist C0	BWt Dist C20	BWt Dist O0	Bwt Dist O20	BWt Dist FL0	BWt Dist FL20	BWt Dist HL0	BWt Dist HL20	BWT Dist Change CF	BWt Dist Change IF	BWt Dist Change Cont	BWT Dist Change Operated	BWt Dist Change FL	BWt Dist Change HL	Duty Factor IL 0	Duty Factor IL 20	Duty Factor CL 0
Activity Total AUC 20	0.0357143	0.357143	-0.324337	0	0.0714286	0.216225	-0.142857	0.464286	0.464286	0.321429	0.928571	0.321429	0.285714	-0.0357143	0.571429	-0.0714286	0.928571	0.25	0.857143	-0.321429	0.571429	-0.214286	0.392857	0.75	0.428571	0.5	0.428571	-0.0357143	0.464286	0.0357143	0.214286	0.428571	-0.5	-0.714286	0	0.285714	0.428571	0.321429	-0.535714	-0.321429	-0.285714	0.25	-0.464286	0.428571	0.107143	-0.107143	0.0714286	-0.178571	-0.464286
Activity Total day AUC 0	-0.678571	-0.357143	0.504525	-0.158114	-0.321429	-0.270281	0.214286	-0.178571	0.428571	0.178571	0.214286	-0.464286	0.642857	0.0357143	0.214286	-0.357143	0.214286	-0.321429	0.142857	-0.357143	0.107143	-0.714286	0.535714	-0.321429	0.285714	-0.428571	0.714286	-0.142857	0.357143	-0.107143	-0.5	0.0714286	0.142857	-0.214286	-0.285714	-0.0714286	-0.142857	0.607143	0.25	-0.607143	-0.321429	0.25	-0.357143	-0.214286	0.142857	-0.142857	-0.142857	-0.107143	-0.142857
Average day 0	-0.464286	-0.214286	0.252262	-0.316228	-0.285714	-0.108112	-0.142857	0.107143	0.321429	0.107143	0.5	-0.0357143	0.714286	-0.107143	0.428571	-0.214286	0.642857	0.0357143	0.428571	-0.464286	0.214286	-0.642857	0.75	0.107143	0.428571	0.0714286	1	-0.178571	0.321429	0.107143	0.0714286	0.285714	-0.214286	-0.285714	-0.571429	-0.142857	0.142857	0.678571	-0.178571	-0.678571	-0.0714286	0.0357143	-0.321429	0.142857	0.107143	-0.107143	-0.0714286	-0.392857	-0.178571
Average day 20	-0.0714286	0.285714	-0.468487	-0.158114	0.0357143	0.162169	-0.214286	0.285714	0.25	0.357143	0.928571	0.142857	0.285714	-0.142857	0.571429	-0.142857	0.785714	0.0714286	0.714286	-0.392857	0.607143	-0.142857	0.357143	0.642857	0.5	0.357143	0.214286	-0.107143	0.178571	-0.142857	0.214286	0.214286	-0.357143	-0.5	0.214286	0.428571	0.142857	0	-0.285714	0	-0.107143	0.142857	-0.392857	0.357143	0.0357143	-0.0357143	-0.142857	-0.285714	-0.25
Average night 0	-0.25	0.0357143	0.306319	0	-0.25	-0.0900937	0	0.321429	0.535714	0.107143	0.5	0.107143	0.535714	0.0714286	0.357143	-0.178571	0.678571	0.142857	0.535714	-0.321429	0.178571	-0.642857	0.642857	0.285714	0.25	0.178571	0.928571	-0.142857	0.642857	0.285714	-0.107143	0.392857	-0.321429	-0.571429	-0.5	-0.142857	0.392857	0.857143	-0.357143	-0.857143	-0.321429	0.285714	-0.464286	0.107143	0.214286	-0.214286	0.214286	-0.0714286	-0.392857
Average night 20	0.321429	0.607143	-0.324337	0	-0.5	-0.270281	-0.535714	0.535714	-0.285714	-0.178571	0.428571	0.392857	0	-0.0714286	0.142857	-0.142857	0.392857	0.214286	0.178571	-0.25	-0.0714286	-0.25	0.5	0.75	-0.0714286	0.535714	0.214286	-0.571429	0.107143	0.678571	0.214286	-0.142857	-0.428571	-0.214286	0	0.0714286	0.214286	0.107143	-0.285714	-0.107143	0.428571	0.0714286	-0.321429	-0.0357143	0.178571	-0.178571	0.392857	0.107143	0.178571
Average synovium score control	0.0540562	-0.180187	-0.190909	0.159545	0.792825	0.590909	0.414431	-0.234244	0.378394	0.342356	0.0360375	-0.0540562	-0.270281	0.0360375	0.0540562	0.252262	-0.0180187	0	0.252262	0.270281	0.414431	0.5766	-0.684712	-0.162169	0.162169	-0.108112	-0.558581	0.666694	-0.036037	-0.738769	0.054056	0.324337	0.14415	-0.126131	0.360375	0.252262	0.036037	-0.378394	-0.072075	0.378394	-0.522544	0.036037	0.198206	0.360375	-0.180187	0.180187	-0.342356	-0.090094	-0.414431
Average synovium score operated	-0.464286	-0.0714286	0.558581	0.158114	-0.857143	-0.486506	-0.392857	-0.321429	-0.178571	-0.464286	0	-0.678571	0.0357143	-0.321429	-0.428571	-0.821429	-0.214286	-0.75	-0.5	-0.571429	-0.571429	-0.821429	0.607143	-0.285714	-0.392857	-0.642857	0.142857	-0.857143	0.035714	0.428571	-0.821429	-0.392857	0.535714	0.142857	-0.071429	-0.285714	-0.535714	0.285714	0.678571	-0.285714	0.285714	0.535714	-0.642857	-0.928571	0.607143	-0.607143	-0.035714	0.214286	0.285714
BWt Dist C0	-0.571429	-0.714286	0.702731	0.158114	-0.178571	0.252262	-0.464286	-0.928571	-0.142857	-0.642857	-0.25	-0.857143	-0.285714	-0.75	-0.714286	-0.714286	-0.357143	-0.892857	-0.642857	-0.535714	-0.607143	-0.321429	0.107143	-0.821429	-0.428571	-0.928571	-0.214286	-0.357143	-0.392857	-0.178571	-0.5	0		0.535714	-0.321429	-0.607143	-0.714286	-0.0357143	0.75	0.0357143	0.25	0.357143	-0.321429	-0.714286	0.607143	-0.607143	-0.642857	-0.285714	0.071429
BWt Dist C20	-0.285714	-0.535714	0.0540562	-0.474342	-0.214286	-0.180187	-0.357143	-0.642857	-0.821429	-0.357143	-0.571429	-0.428571	-0.0357143	-0.392857	-0.357143	-0.107143	-0.678571	-0.392857	-0.821429	-0.107143	-0.428571	0.142857	-0.0357143	-0.678571	-0.107143	-0.464286	-0.285714	-0.214286	-0.928571	-0.178571	0.178571	-0.535714	0.535714		-0.0714286	-0.214286	-0.75	-0.607143	0.678571	0.607143	0.785714	-0.535714	0.464286	-0.321429	-0.142857	0.142857	-0.5	-0.392857	0.75
BWT Dist CF0	0.285714	0.464286	0.234244	0.632456	0.107143	0.126131	0.357143	0.571429	0.821429	0.142857	0.321429	0.357143	-0.0714286	0.392857	0.107143	0.0357143	0.5	0.321429	0.607143	0.142857	0.142857	-0.25	0.0357143	0.5	-0.142857	0.321429	0.321429	0.142857		0.357143	-0.357143	0.535714	-0.392857	-0.928571	-0.107143	-0.0357143	0.75	0.785714	-0.607143	-0.785714	-0.785714	0.642857	-0.5	0.107143	0.285714	-0.285714	0.607143	0.535714	-0.75
BWT Dist CF20	0.464286	0.571429	0.216225	0.474342	-0.571429	-0.324337	-0.357143	0.464286	-0.178571	-0.535714	-0.142857	0.321429	-0.357143	0.0714286	-0.392857	-0.178571	-0.0357143	0.142857	-0.214286	0	-0.607143	-0.321429	0.285714	0.428571	-0.642857	0.285714	0.107143	-0.571429	0.357143		-0.214286	-0.107143	-0.178571	-0.178571	-0.214286	-0.357143	0.321429	0.428571	-0.214286	-0.428571	0.25	0.357143	-0.357143	-0.428571	0.428571	-0.428571	0.714286	0.571429	0.071429
BWT Dist Change CF	-0.142857	-0.142857	-0.126131	-0.474342	-0.571429	-0.378394	-0.678571	-0.285714	-0.928571	-0.428571	-0.214286	-0.214286	0.0357143	-0.428571	-0.214286	-0.25	-0.357143	-0.285714	-0.642857	-0.321429	-0.428571	-0.107143	0.357143	-0.178571	-0.107143	-0.142857	-0.0714286	-0.607143	-0.785714	0.25	0.25	-0.607143	0.25	0.785714	-0.0714286	-0.142857	-0.607143	-0.464286	0.5	0.464286		-0.428571	0.178571	-0.357143	0	0	-0.25	-0.321429	0.821429
BWt Dist Change Cont	0.321429	-0.0357143	-0.540562	-0.474342	0.428571	-0.126131	0.464286	0.107143	-0.428571	0.392857	-0.571429	0.392857	0.0714286	0.464286	0.25	0.821429	-0.5	0.535714	-0.178571	0.714286	0.25	0.785714	-0.607143	-0.142857	0.285714	0.321429	-0.321429	0.607143	-0.5	-0.357143	0.642857	-0.321429	-0.321429	0.464286	0.285714	0.357143	0.0357143	-0.642857	-0.107143	0.642857	0.178571	-0.892857		0.535714	-0.857143	0.857143	0.0357143	-0.0714286	0.428571
BWt Dist Change FL	-0.214286	-0.178571	0.774806	0.632456	-0.321429	0.342356	-0.642857	-0.357143	0.25	-0.785714	0.178571	-0.428571	-0.428571	-0.678571	-0.678571	-0.821429	0.214286	-0.607143	-0.178571	-0.642857	-0.642857	-0.607143	0.392857	-0.142857	-0.642857	-0.464286	0.107143	-0.571429	0.285714	0.428571	-0.571429	0.392857	0.607143	-0.142857	-0.535714	-0.75	-0.107143	0.571429	0.178571	-0.571429	0	0.857143	-0.857143	-0.678571		-1	-0.107143	0.0357143	-0.392857
BWt Dist Change HL	0.214286	0.178571	-0.774806	-0.632456	0.321429	-0.342356	0.642857	0.357143	-0.25	0.785714	-0.178571	0.428571	0.428571	0.678571	0.678571	0.821429	-0.214286	0.607143	0.178571	0.642857	0.642857	0.607143	-0.392857	0.142857	0.642857	0.464286	-0.107143	0.571429	-0.285714	-0.428571	0.571429	-0.392857	-0.607143	0.142857	0.535714	0.75	0.107143	-0.571429	-0.178571	0.571429	0	-0.857143	0.857143	0.678571	-1		0.107143	-0.0357143	0.392857
BWt Dist Change IF	-0.0714286	0.107143	0.630656	0.790569	-0.178571	0.270281	-0.214286	-0.0714286	0.571429	-0.428571	0.285714	-0.285714	-0.392857	-0.285714	-0.464286	-0.642857	0.285714	-0.428571	0.107143	-0.392857	-0.357143	-0.535714	0.214286	0.0714286	-0.535714	-0.321429	0.0357143	-0.357143	0.642857	0.357143	-0.75	0.428571	0.357143	-0.535714	-0.214286	-0.428571	0.142857	0.642857	0	-0.642857	-0.428571		-0.892857	-0.535714	0.857143	-0.857143	0.142857	0.357143	-0.607143
BWT Dist Change Operated	0.321429	0.142857	-0.630656	-0.316228	0.714286	0.306319	0.464286	0.464286	0.285714	0.678571	0.25	0.678571	0.285714	0.428571	0.714286	0.785714	0.428571	0.785714	0.714286	0.464286	0.785714	0.607143	-0.357143	0.428571	0.642857	0.714286	0.142857	0.785714	0.107143	-0.428571	0.785714	0.357143	-0.714286	-0.321429	0.107143	0.464286	0.571429	-0.142857	-0.714286	0.142857	-0.357143	-0.535714	0.535714		-0.678571	0.678571	0.0714286	-0.25	-0.285714
BWt Dist FL0	0.714286	0.571429	-0.162169	0.474342	0.464286	0.2883	0.392857	0.785714	0.571429	0.214286	0.107143	0.857143	-0.214286	0.535714	0.214286	0.571429	0.428571	0.821429	0.642857	0.535714	0.25	0.321429	-0.321429	0.678571	-0.0714286	0.785714	0.142857	0.5	0.75	0.321429	0.285714	0.571429	-0.714286	-0.75	-0.107143	0.0357143		0.464286	-0.964286	-0.464286	-0.607143	0.142857	0.035714	0.571429	-0.107143	0.107143	0.714286	0.428571	-0.642857
BWt Dist FL20	-0.107143	0	0.648675	0.474342	-0.142857	0.180187	-0.0714286	0.178571	0.678571	-0.25	0.285714	0.0357143	0.0714286	-0.0714286	-0.107143	-0.321429	0.535714	0	0.357143	-0.285714	-0.178571	-0.607143	0.428571	0.142857	-0.214286	0	0.678571	-0.142857	0.785714	0.428571	-0.357143	0.607143	-0.0357143	-0.607143	-0.642857	-0.5	0.464286		-0.357143	-1	-0.464286	0.642857	-0.642857	-0.142857	0.571429	-0.571429	0.285714	0.142857	-0.642857
BWt Dist HL0	-0.678571	-0.5	0.2883	-0.316228	-0.535714	-0.378394	-0.285714	-0.75	-0.5	-0.25	-0.214286	-0.892857	0.142857	-0.428571	-0.321429	-0.607143	-0.535714	-0.857143	-0.714286	-0.464286	-0.357143	-0.392857	0.285714	-0.714286	-0.0714286	-0.857143	-0.178571	-0.535714	-0.607143	-0.214286	-0.5	-0.607143	0.75	0.678571	0.142857	-0.0714286	-0.964286	-0.357143		0.357143	0.5	0	-0.107143	-0.714286	0.178571	-0.178571	-0.571429	-0.214286	0.607143
BWt Dist HL20	0.107143	0	-0.648675	-0.474342	0.142857	-0.180187	0.0714286	-0.178571	-0.678571	0.25	-0.285714	-0.0357143	-0.0714286	0.0714286	0.107143	0.321429	-0.535714	0	-0.357143	0.285714	0.178571	0.607143	-0.428571	-0.142857	0.214286	0	-0.678571	0.142857	-0.785714	-0.428571	0.357143	-0.607143	0.0357143	0.607143	0.642857	0.5	-0.464286	-1	0.357143		0.464286	-0.642857	0.642857	0.142857	-0.571429	0.571429	-0.285714	-0.142857	0.642857
BWT Dist IF0	0.321429	0	-0.594619	-0.474342	0.464286	0.252262	-0.0357143	0.25	-0.25	0.25	0.0357143	0.607143	0.142857	0.0714286	0.428571	0.642857	0.214286	0.642857	0.285714	0.285714	0.392857	0.607143	-0.214286	0.285714	0.428571	0.642857	0.0714286	0.464286	-0.357143	-0.214286		0.142857	-0.5	0.178571	-0.107143	0.178571	0.285714	-0.357143	-0.5	0.357143	0.25	-0.75	0.642857	0.785714	-0.571429	0.571429	-0.071429	-0.464286	0.107143
BWt Dist IF20	0.0714286	-0.214286	0.378394	0.474342	0.607143	0.8649	-0.0357143	0	0.785714	-0.142857	0.321429	0.214286	-0.214286	-0.25	-0.0714286	0	0.642857	0.178571	0.571429	-0.107143	0.107143	0.0357143	-0.107143	0.107143	-0.0714286	0.142857	0.285714	0.428571	0.535714	-0.107143	0.142857		0	-0.535714	-0.607143	-0.464286	0.571429	0.607143	-0.607143	-0.607143	-0.607143	0.428571	-0.321429	0.357143	0.392857	-0.392857	-0.071429	-0.214286	-0.928571
BWt Dist O0	0.25	0.535714	-0.702731	-0.158114	0	-0.468487	0.5	0.321429	-0.214286	0.607143	0	0.107143	0.0357143	0.571429	0.357143	0.321429	-0.321429	0.142857	0.0357143	0.428571	0.428571	0.357143	-0.357143	0.285714	0.25	0.178571	-0.571429	0.107143	-0.107143	-0.214286	-0.107143	-0.607143	-0.321429	-0.0714286		0.857143	-0.107143	-0.642857	0.142857	0.642857	-0.0714286	-0.214286	0.285714	0.107143	-0.535714	0.535714	0.214286	0.428571	0.357143
Bwt Dist O20	0.107143	0.464286	-0.846881	-0.474342	0.0714286	-0.468487	0.571429	0.464286	-0.0714286	0.892857	0.285714	0.25	0.464286	0.642857	0.785714	0.464286	0.0357143	0.357143	0.392857	0.357143	0.785714	0.285714	-0.142857	0.428571	0.678571	0.392857	-0.142857	0.25	-0.0357143	-0.357143	0.178571	-0.464286	-0.607143	-0.214286	0.857143		0.0357143	-0.5	-0.0714286	0.5	-0.142857	-0.428571	0.357143	0.464286	-0.75	0.75	0.142857	0.142857	0.285714
CBPI	-0.396412	-0.522544		0.478634	-0.198206	0.272727	-0.306319	-0.540562	0.306319	-0.684712	-0.198206	-0.540562	-0.234244	-0.504525	-0.684712	-0.630656	-0.054056	-0.5766	-0.342356	-0.43245	-0.666694	-0.558581	0.252262	-0.5766	-0.558581	-0.666694	0.252262	-0.2883	0.234244	0.216225	-0.594619	0.378394	0.702731	0.0540562	-0.702731	-0.846881	-0.162169	0.648675	0.2883	-0.648675	-0.126131	0.630656	-0.540562	-0.630656	0.774806	-0.774806	-0.180187	-0.0180187	-0.342356
Change in BWt 20w to pre	0.75		-0.522544	0.316228	-0.142857	-0.378394	0.25	0.892857	0	0.25	0.107143	0.678571	-0.214286	0.642857	0.214286	0.357143	0.071429	0.571429	0.285714	0.464286	0.142857	0.178571	-0.142857	0.857143	-0.142857	0.714286	-0.214286	-0.0714286	0.464286	0.571429	0	-0.214286	-0.714286	-0.535714	0.535714	0.464286	0.571429	0	-0.5	0	-0.142857	0.107143	-0.0357143	0.142857	-0.178571	0.178571	0.857143	0.75	0
CI Control 0	0.178571	0.357143	-0.5766	-0.316228	-0.25	-0.666694	0.285714	0.107143	-0.642857	0.321429	-0.357143	-0.0357143	0	0.428571	0.107143	0.25	-0.678571	0	-0.428571	0.392857	0.0714286	0.321429	-0.285714	0	0.0714286	0	-0.607143	-0.107143	-0.464286	-0.0714286	-0.0714286	-0.892857	-0.107143	0.392857	0.857143	0.642857	-0.392857	-0.785714	0.428571	0.785714	0.357143	-0.428571	0.464286	-0.142857	-0.535714	0.535714	0.142857	0.357143	0.75
CI control 20	-0.178571	0.142857	0.378394	0.474342	-0.107143	-0.14415	0.464286	0.0357143	0.607143	0.178571	0.107143	-0.321429	0	0.285714	-0.0714286	-0.285714	0	-0.285714	0.142857	0	0.0357143	-0.392857	0	-0.0714286	-0.142857	-0.357143	0	-0.0357143	0.642857	0	-0.857143	0.0714286	0.142857	-0.535714	0.25	0.107143	0.0714286	0.428571	0.142857	-0.428571	-0.678571	0.678571	-0.5	-0.357143	0.285714	-0.285714	0.214286	0.535714	-0.392857
CI Operated 0	0	0.321429	-0.360375	0	0.142857	-0.306319	0.75	0.214286	0.285714	0.714286	0.107143	-0.0714286	0.178571	0.607143	0.392857	0.214286	-0.142857	0.0357143	0.25	0.357143	0.535714	0.142857	-0.321429	0.107143	0.321429	-0.0357143	-0.321429	0.285714	0.25	-0.392857	-0.392857	-0.285714	-0.214286	-0.357143	0.821429	0.75	0	-0.25	0.107143	0.25	-0.535714	0.0714286	0.0714286	0.107143	-0.392857	0.392857	0.142857	0.428571	-0.0357143
CI operated 20	-0.142857	0.178571	0.342356	0.316228	-0.607143	-0.558581	0.0714286	-0.142857	-0.142857	-0.214286	-0.285714	-0.5	-0.178571	0.107143	-0.428571	-0.464286	-0.535714	-0.535714	-0.535714	-0.0714286	-0.464286	-0.428571	0.107143	-0.25	-0.464286	-0.535714	-0.285714	-0.535714	0.107143	0.321429	-0.892857	-0.535714	0.392857	0.0714286	0.357143	0	-0.392857	0.0357143	0.607143	-0.0357143	0.0357143	0.464286	-0.357143	-0.821429	0.321429	-0.321429	0.214286	0.607143	0.285714
Control Acetabulum summed score	-0.771429	-0.371429	-0.40584	-0.621059	-0.0285714	0.173931	-0.314286	-0.314286	-0.0285714	0.485714	0.771429	-0.428571	0.6	-0.485714	0.6	-0.371429	0.485714	-0.371429	0.542857	-0.771429	0.771429	-0.314286	0.6	0.0857143	0.771429	-0.142857	0.371429	-0.142857	-0.257143	-0.6	0.257143	0.0857143	0.0285714	-0.0285714	0.142857	0.485714	-0.485714	-0.257143	0.257143	0.257143	0.142857	-0.142857	-0.142857	0.314286	-0.0857143	0.0857143	-0.771429	-0.828571	0.142857
Control Acetabulum Z1	-0.857143	-0.607143	0.126131	-0.632456	-0.392857	-0.0540562	-0.571429	-0.571429	-0.214286	-0.0714286	0.5	-0.642857	0.607143	-0.678571	0.214286	-0.607143	0.321429	-0.607143	-0.0357143	-0.857143	0.107143	-0.571429	0.75	-0.321429	0.464286	-0.464286	0.5	-0.464286	-0.464286	-0.321429	0.0357143	-0.107143	0.392857	0.357143	-0.285714	-0.0714286	-0.678571	-0.0357143	0.535714	0.0357143	0.464286	-0.107143	-0.285714	-0.178571	0.178571	-0.178571	-0.785714	-0.821429	0.285714
Control Acetabulum Z2	-0.285714	-0.0357143	-0.738769	-0.790569	0	-0.324337	0.142857	-0.0714286	-0.392857	0.642857	0.285714	-0.142857	0.535714	0.107143	0.642857	0.178571	-0.0357143	-0.0357143	0.107143	-0.0357143	0.642857	0.214286	0.0357143	0.0357143	0.75	0.0357143	-0.142857	0.0714286	-0.571429	-0.607143	0.321429	-0.535714	-0.178571	0.285714	0.642857	0.785714	-0.464286	-0.75	0.321429	0.75	0.285714	-0.607143	0.392857	0.321429	-0.642857	0.642857	-0.428571	-0.392857	0.535714
Control Acetabulum Z3	-0.0579771	0.260897	-0.529412	-0.265684	0.40584	0.191176	0.115954	0.231908	0.376851	0.666737	0.753702	0.115954	0.260897	0.0289886	0.579771	0.115954	0.637748	0.115954	0.811679	-0.115954	0.811679	0.231908	-0.0869657	0.492805	0.724714	0.318874	-0.0289886	0.347863	0.0869657	-0.724714	0.144943	0.173931	-0.376851	-0.521794	0.521794	0.695725	0.0579771	-0.376851	-0.20292	0.376851	-0.463817	0	-0.115954	0.550782	-0.318874	0.318874	-0.289886	-0.173931	-0.318874
Control Acetabulum Z4	-0.642857	-0.571429	-0.126131	-0.474342	0.285714	0.414431	-0.178571	-0.5	0.178571	0.285714	0.607143	-0.428571	0.428571	-0.5	0.392857	-0.25	0.464286	-0.357143	0.357143	-0.535714	0.535714	-0.0714286	0.214286	-0.214286	0.642857	-0.285714	0.178571	0.142857	-0.321429	-0.785714	0.214286	0.25	0.25	0.0714286	-0.0357143	0.178571	-0.392857	-0.214286	0.214286	0.214286	-0.0357143	-0.107143	-0.107143	0.285714	-0.0357143	0.0357143	-0.857143	-0.821429	-0.142857
control Acetabulum Z5	-0.542857	-0.314286	0.347863	0	0.2	0.376851	-0.0285714	0.0285714	0.828571	0.257143	0.714286	-0.0857143	0.428571	-0.257143	0.428571	-0.314286	0.885714	-0.0285714	0.942857	-0.6	0.542857	-0.6	0.6	0.2	0.542857	0.0285714	0.828571	0.142857	0.657143	-0.2	-0.0857143	0.771429	-0.142857	-0.771429	-0.6	-0.142857	0.371429	0.657143	-0.428571	-0.657143	-0.657143	0.428571	-0.542857	0.371429	0.257143	-0.257143	-0.314286	-0.542857	-0.714286
Control Acetabulum Z6	-0.9	-0.5	-0.564288	-0.866025	0.2	-0.46169	0.7	-0.1	0.1	1	0.2	-0.3	0.9	0.5	0.9	0.4	0	0.1	0.4	0	0.9	-0.1	0.2	-0.1	0.9	-0.1	0.4	0.4	-0.3	-0.7	0.3	-0.3	-0.4	0.1	0.3	0.9	-0.4	-0.3	0.3	0.3	-0.2	-0.7	0.5	0.5	-0.9	0.9	-0.6	-0.6	0.4
Control ACetabulum Z7	-0.428571	-0.657143	0.231908	0	0.371429	0.173931	0.314286	-0.885714	-0.142857	0.0285714	-0.428571	-0.771429	-0.257143	-0.2	-0.257143	-0.142857	-0.657143	-0.657143	-0.542857	0.0857143	-0.0857143	0.314286	-0.6	-0.942857	-0.0857143	-0.885714	-0.714286	0.314286	-0.428571	-0.6	-0.257143	-0.257143	0.828571	0.542857	0.371429	0.0285714	-0.714286	-0.428571	0.771429	0.428571	-0.142857	-0.0285714	0.142857	-0.314286	0.0857143	-0.0857143	-0.6	-0.0285714	0.2
Control ACetabulum Z8	-0.428571	-0.657143	0.231908	0	0.371429	0.173931	0.314286	-0.885714	-0.142857	0.0285714	-0.428571	-0.771429	-0.257143	-0.2	-0.257143	-0.142857	-0.657143	-0.657143	-0.542857	0.0857143	-0.0857143	0.314286	-0.6	-0.942857	-0.0857143	-0.885714	-0.714286	0.314286	-0.428571	-0.6	-0.257143	-0.257143	0.828571	0.542857	0.371429	0.0285714	-0.714286	-0.428571	0.771429	0.428571	-0.142857	-0.0285714	0.142857	-0.314286	0.0857143	-0.0857143	-0.6	-0.0285714	0.2
Control femoral head summed score	-0.542857	-0.6	0.115954	0	0.257143	0.550782	-0.428571	-0.885714	-0.142857	-0.2	0.2	-0.771429	-0.257143	-0.828571	-0.257143	-0.6	-0.0857143	-0.828571	-0.142857	-0.6	0.0285714	0.0285714	-0.0857143	-0.485714	0.0285714	-0.714286	-0.428571	-0.0857143	-0.371429	-0.542857	-0.0857143	0.0857143	0.828571	0.314286	0.142857	-0.0857143	-0.714286	-0.371429	0.6	0.371429	0.0857143	0.2	-0.257143	-0.257143	0.428571	-0.428571	-0.828571	-0.428571	0.0285714
Control Femoral Head Z1	-0.607143	-0.535714	-0.126131	-0.790569	-0.357143	-0.180187	-0.571429	-0.535714	-0.642857	-0.107143	0.142857	-0.464286	0.464286	-0.571429	0.142857	-0.321429	-0.0357143	-0.428571	-0.321429	-0.571429	0	-0.214286	0.5	-0.357143	0.392857	-0.321429	0.214286	-0.392857	-0.821429	-0.285714	0.321429	-0.392857	0.321429	0.714286	-0.142857	0	-0.75	-0.428571	0.571429	0.428571	0.785714	-0.5	0.142857	-0.107143	-0.107143	0.107143	-0.714286	-0.785714	0.642857
Control Femoral Head Z2	-0.6	-0.542857	0.463817	0.20702	0.142857	0.173931	0.2	-0.828571	0.142857	-0.0285714	-0.0857143	-0.942857	-0.257143	-0.314286	-0.257143	-0.542857	-0.371429	-0.885714	-0.314286	-0.257143	-0.0857143	-0.142857	-0.257143	-0.771429	-0.0857143	-1	-0.485714	0.0285714	-0.0857143	-0.428571	-0.6	-0.0857143	0.885714	0.142857	0.314286	-0.0285714	-0.657143	-0.0857143	0.771429	0.0857143	-0.371429	0.371429	-0.314286	-0.542857	0.428571	-0.428571	-0.6	0.0285714	-0.0285714
Control Femoral Head Z3	-0.214286	-0.357143	0.0540562	0	0.142857	0.0540562	0.107143	-0.642857	-0.285714	-0.0714286	-0.428571	-0.571429	-0.321429	-0.178571	-0.392857	-0.142857	-0.678571	-0.535714	-0.571429	0.0714286	-0.178571	0.285714	-0.464286	-0.642857	-0.178571	-0.642857	-0.75	0.0714286	-0.535714	-0.5	-0.321429	-0.357143	0.642857	0.535714	0.428571	0.0714286	-0.642857	-0.642857	0.678571	0.642857	0.107143	-0.0357143	0.214286	-0.357143	-0.0357143	0.0357143	-0.464286	0	0.285714
Control femoral head Z4	-0.857143	-0.642857	0.0180187	-0.790569	-0.392857	-0.2883	-0.321429	-0.642857	-0.428571	0.0714286	0.178571	-0.714286	0.642857	-0.464286	0.214286	-0.428571	-0.0714286	-0.607143	-0.285714	-0.607143	0.107143	-0.392857	0.535714	-0.535714	0.5	-0.571429	0.285714	-0.357143	-0.678571	-0.464286	0	-0.428571	0.428571	0.607143	-0.0357143	0.107143	-0.857143	-0.321429	0.75	0.321429	0.535714	-0.357143	0.0357143	-0.214286	-0.107143	0.107143	-0.785714	-0.714286	0.571429
Control femoral head Z5	-0.0357143	-0.535714	0.306319	0.316228	0.821429	0.882919	0.142857	-0.464286	0.464286	-0.107143	-0.142857	-0.107143	-0.392857	-0.285714	-0.285714	0.107143	0.0357143	-0.0714286	0.107143	0.107143	0.0357143	0.428571	-0.571429	-0.428571	-0.107143	-0.25	-0.285714	0.642857	0	-0.571429	0.107143	0.678571	0.392857	0	-0.285714	-0.357143	0.107143	0	-0.142857	0	-0.464286	0.142857	0.107143	0.25	0.142857	-0.142857	-0.428571	-0.285714	-0.607143
Control Femoral Head Z6	-0.771429	-0.714286	-0.115954	-0.414039	0.371429	0.550782	-0.314286	-0.657143	0.0857143	0.257143	0.542857	-0.542857	0.314286	-0.714286	0.314286	-0.371429	0.371429	-0.485714	0.428571	-0.714286	0.6	-0.085714	0.257143	-0.257143	0.6	-0.371429	0.142857	0.142857	-0.257143	-0.771429	0.257143	0.314286	0.371429	0.085714	-0.085714	0.142857	-0.485714	-0.257143	0.257143	0.257143	-0.028571	-0.028571	-0.142857	0.314286	0.085714	-0.085714	-0.942857	-0.885714	-0.085714
Control Femoral Head Z7	-0.0512989	0.0512989	0.615587	0.740436	-0.205196	0.263158	-0.359092	-0.615587	-0.205196	-0.666886	-0.153897	-0.46169	-0.820783	-0.564288	-0.820783	-0.564288	-0.410391	-0.718185	-0.666886	-0.153897	-0.820783	-0.153897	-0.153897	-0.205196	-0.820783	-0.615587	-0.666886	-0.359092	0.051299	0.359092	-0.872082	0.051299	0.872082	0.102598	0.102598	-0.307794	-0.410391	0.051299	0.410391	-0.051299	0.051299	0.718185	-0.564288	-0.974679	0.718185	-0.718185	-0.051299	0.666886	-0.051299
Control Femoral Head Z8	-0.257143	-0.257143	0.231908	0.20702	0.2	0.753702	-0.771429	-0.257143	0.314286	-0.371429	0.657143	-0.142857	-0.142857	-0.885714	-0.142857	-0.6	0.714286	-0.314286	0.542857	-0.828571	0.0857143	-0.314286	0.428571	0.257143	0.085714	-0.028571	0.314286	-0.2	0.257143	-0.085714	0.085714	0.714286	0.257143	-0.371429	-0.542857	-0.428571	0.085714	0.257143	-0.257143	-0.257143	-0.085714	0.485714	-0.6	0.085714	0.6	-0.6	-0.428571	-0.542857	-0.542857
Control total joint score	-0.771429	-0.714286	-0.115954	-0.414039	0.371429	0.550782	-0.314286	-0.657143	0.0857143	0.257143	0.542857	-0.542857	0.314286	-0.714286	0.314286	-0.371429	0.371429	-0.485714	0.428571	-0.714286	0.6	-0.0857143	0.257143	-0.257143	0.6	-0.371429	0.142857	0.142857	-0.257143	-0.771429	0.257143	0.314286	0.371429	0.0857143	-0.0857143	0.142857	-0.485714	-0.257143	0.257143	0.257143	-0.0285714	-0.0285714	-0.142857	0.314286	0.0857143	-0.0857143	-0.942857	-0.885714	-0.0857143
DI control 0	0.25	0.535714	-0.270281	0.158114	0.214286	0	0.5	0.75	0.714286	0.607143	0.571429	0.535714	0.321429	0.571429	0.642857	0.321429	0.678571	0.571429	0.892857	0.214286	0.642857	-0.0714286	0.0714286	0.714286	0.392857	0.607143	0.428571	0.321429	0.821429	0.0714286	0.0357143	0.392857	-0.75	-0.928571	0.142857	0.428571	0.75	0.5	-0.714286	-0.5	-0.714286	0.214286	-0.214286	0.535714	-0.178571	0.178571	0.5	0.285714	-0.571429
DI control 20	-0.107143	0.428571	-0.072075	0.158114	-0.142857	-0.252262	0.428571	0.464286	0.642857	0.535714	0.607143	0.0357143	0.392857	0.428571	0.5	-0.107143	0.5	0.0714286	0.642857	-0.0714286	0.5	-0.428571	0.285714	0.464286	0.321429	0.142857	0.357143	-0.0357143	0.75	0.0357143	-0.464286	0.107143	-0.392857	-0.821429	0.321429	0.464286	0.321429	0.464286	-0.214286	-0.464286	-0.642857	0.464286	-0.5	0.0714286	0.0357143	-0.0357143	0.321429	0.357143	-0.392857
DI operated 0	0.642857	0.928571	-0.450469	0.316228	-0.0714286	-0.198206	0.178571	0.928571	0.25	0.285714	0.392857	0.714286	-0.0714286	0.535714	0.357143	0.285714	0.428571	0.607143	0.571429	0.285714	0.285714	0.0357143	0.0357143	0.964286	0	0.785714	0.0714286	-0.0357143	0.642857	0.535714	0.0714286	0.0714286	-0.785714	-0.75	0.321429	0.392857	0.714286	0.25	-0.678571	-0.25	-0.285714	0.214286	-0.214286	0.285714	-0.0714286	0.0714286	0.785714	0.571429	-0.25
DI operated 20	0.285714	0.535714	0	0.474342	-0.392857	-0.43245	0.107143	0.142857	-0.178571	-0.142857	-0.25	-0.142857	-0.464286	0.25	-0.392857	-0.214286	-0.5	-0.25	-0.392857	0.178571	-0.357143	-0.0714286	-0.178571	0.107143	-0.535714	-0.178571	-0.607143	-0.392857	0.142857	0.392857	-0.678571	-0.5	0.142857	-0.0714286	0.607143	0.178571	-0.142857	-0.178571	0.321429	0.178571	0	0.428571	-0.25	-0.607143	0.214286	-0.214286	0.428571	0.785714	0.214286
Duration day rest 0	0.821429	0.535714	-0.630656	0.158114	0.392857	0.0540562	0.214286	0.392857	-0.357143	0.107143	-0.392857	0.607143	-0.571429	0.392857	-0.0714286	0.642857	-0.392857	0.535714	-0.107143	0.714286	0.0357143	0.857143	-0.75	0.357143	-0.214286	0.535714	-0.785714	0.357143	-0.214286	0.0714286	0.428571	-0.214286	-0.357143	0.107143	0.535714	0.321429	0.285714	-0.642857	-0.321429	0.642857	0.107143	-0.357143	0.571429	0.321429	-0.428571	0.428571	0.392857	0.392857	0.178571
Duration Day rest 20	0.107143	0.428571	-0.468487	-0.316228	-0.321429	-0.846881	0.571429	0.321429	-0.357143	0.535714	-0.285714	0.0357143	0.285714	0.714286	0.321429	0.321429	-0.535714	0.142857	-0.214286	0.464286	0.214286	0.107143	-0.142857	0.0714286	0.214286	0.0714286	-0.25	-0.0357143	-0.107143	0	-0.214286	-0.821429	-0.321429	0.107143	0.785714	0.714286	-0.178571	-0.428571	0.285714	0.428571	0.0714286	-0.357143	0.392857	-0.0714286	-0.607143	0.607143	0.357143	0.5	0.607143
Duration night activity 0	-0.0357143	0.214286	0.180187	0.158114	-0.678571	-0.126131	-0.857143	0.0357143	-0.285714	-0.607143	0.357143	-0.107143	-0.142857	-0.535714	-0.285714	-0.642857	0.285714	-0.321429	-0.142857	-0.642857	-0.464286	-0.571429	0.678571	0.321429	-0.357143	0	0.214286	-0.857143	0	0.678571	-0.142857	-0.0714286	0.142857	0	-0.285714	-0.357143	-0.142857	0.25	0.107143	-0.25	0.535714	0.392857	-0.642857	-0.5	0.642857	-0.642857	0.0714286	-0.0357143	0.142857
Duration Night Activity 20	0.214286	0.571429	-0.198206	0.158114	-0.571429	-0.234244	-0.607143	0.357143	-0.25	-0.285714	0.464286	0.142857	-0.142857	-0.214286	-0.0357143	-0.392857	0.321429	-0.0714286	0.0714286	-0.392857	-0.178571	-0.357143	0.5	0.642857	-0.214286	0.285714	0.0357143	-0.714286	0.107143	0.642857	-0.0714286	-0.178571	-0.178571	-0.214286	0.107143	0.0357143	0.0357143	0.0714286	-0.0714286	-0.0714286	0.392857	0.321429	-0.535714	-0.285714	0.392857	-0.392857	0.285714	0.178571	0.142857
Duty Factor CL 0	-0.142857	0	-0.342356	-0.632456	-0.571429	-0.738769	-0.178571	-0.142857	-0.928571	0	-0.357143	-0.214286	0.25	0.0357143	0.0357143	0	-0.607143	-0.178571	-0.642857	0	-0.178571	0	0.178571	-0.214286	0.107143	-0.142857	-0.178571	-0.428571	-0.75	0.0714286	0.107143	-0.928571	0.0714286	0.75	0.357143	0.285714	-0.642857	-0.642857	0.607143	0.642857	0.821429	-0.607143	0.428571	-0.285714	-0.392857	0.392857	-0.107143	-0.0714286
Duty Factor CL 20	0.321429	0.428571	0.342356	0.790569	0.107143	0.072075	0.464286	0.392857	0.714286	0.0357143	0	0.178571	-0.321429	0.428571	-0.178571	0	0.107143	0.142857	0.285714	0.285714	-0.0714286	-0.142857	-0.214286	0.25	-0.392857	0.0714286	-0.0357143	0.142857	0.892857	0.321429	-0.607143	0.357143	-0.142857	-0.75	0.0714286	-0.0714286	0.571429	0.607143	-0.357143	-0.607143	-0.785714	0.714286	-0.428571	-0.142857	0.321429	-0.321429	0.607143	0.75	-0.642857
Duty Factor Cont 0	0.857143	0.607143	-0.504525	0.316228	0.321429	-0.0360375	0.321429	0.428571	-0.285714	0.0714286	-0.5	0.571429	-0.642857	0.5	-0.178571	0.607143	-0.5	0.5	-0.178571	0.785714	-0.0714286	0.785714	-0.785714	0.321429	-0.357143	0.464286	-0.821429	0.321429	-0.0714286	0.178571	0.214286	-0.25	-0.321429	0.0357143	0.571429	0.285714	0.321429	-0.535714	-0.285714	0.535714	0	-0.214286	0.5	0.178571	-0.357143	0.357143	0.535714	0.607143	0.142857
Duty Factor Cont 20	0.928571	0.535714	-0.198206	0.474342	0.321429	0.0540562	0.285714	0.5	-0.142857	-0.142857	-0.642857	0.714286	-0.678571	0.5	-0.321429	0.642857	-0.428571	0.642857	-0.178571	0.821429	-0.285714	0.678571	-0.714286	0.285714	-0.535714	0.535714	-0.535714	0.357143	0.142857	0.428571	0.25	0	-0.357143	-0.0357143	0.142857	-0.0714286	0.571429	-0.142857	-0.5	0.142857	-0.0714286	-0.142857	0.464286	0.178571	-0.214286	0.214286	0.714286	0.642857	-0.0357143
Duty Factor IL 0	0.785714	0.857143	-0.180187	0.474342	-0.107143	-0.342356	0.357143	0.857143	0.107143	0.0714286	-0.214286	0.714286	-0.285714	0.714286	0	0.428571	-0.0714286	0.642857	0.142857	0.607143	-0.107143	0.142857	-0.214286	0.642857	-0.357143	0.642857	-0.0714286	0.0357143	0.607143	0.714286	-0.0714286	-0.0714286	-0.642857	-0.5	0.214286	0.142857	0.714286	0.285714	-0.571429	-0.285714	-0.25	0.142857	0.0357143	0.0714286	-0.107143	0.107143		0.857143	-0.107143
Duty Factor IL 20	0.642857	0.75	-0.0180187	0.632456	-0.142857	-0.360375	0.428571	0.571429	0.107143	0	-0.357143	0.357143	-0.464286	0.642857	-0.25	0.214286	-0.357143	0.285714	-0.107143	0.571429	-0.25	0.107143	-0.357143	0.357143	-0.535714	0.25	-0.392857	-0.0357143	0.535714	0.571429	-0.464286	-0.214286	-0.285714	-0.392857	0.428571	0.142857	0.428571	0.142857	-0.214286	-0.142857	-0.321429	0.357143	-0.0714286	-0.25	0.0357143	-0.0357143	0.857143		-0.0714286
Duty Factor Sx 0	0.75	0.464286	-0.522544	0.158114	0.214286	0	0	0.25	-0.535714	-0.107143	-0.464286	0.464286	-0.642857	0.214286	-0.25	0.464286	-0.5	0.357143	-0.321429	0.571429	-0.178571	0.75	-0.642857	0.25	-0.357143	0.392857	-0.821429	0.142857	-0.357143	0.178571	0.357143	-0.321429	-0.178571	0.285714	0.464286	0.178571	0.107143	-0.678571	-0.142857	0.678571	0.321429	-0.321429	0.5	0.107143	-0.285714	0.285714	0.321429	0.357143	0.321429
Duty Factor Sx 20	0.821429	0.428571	-0.270281	0.474342	0.535714	0.180187	0.464286	0.321429	-0.0357143	0.0357143	-0.607143	0.535714	-0.714286	0.5	-0.285714	0.642857	-0.5	0.5	-0.142857	0.857143	-0.107143	0.821429	-0.928571	0.142857	-0.428571	0.357143	-0.785714	0.535714	0.0714286	0.0714286	0.142857	0	-0.214286	-0.0357143	0.392857	0.107143	0.428571	-0.357143	-0.357143	0.357143	-0.25	-0.107143	0.5	0.214286	-0.285714	0.285714	0.5	0.607143	-0.107143
End-point bodyweight		0.75	-0.396412	0.474342	0.321429	0.072075	0.25	0.714286	-0.035714	0	-0.321429	0.857143	-0.607143	0.535714	-0.107143	0.642857	-0.142857	0.75	0.107143	0.75	-0.0714286	0.642857	-0.607143	0.607143	-0.392857	0.75	-0.464286	0.321429	0.285714	0.464286	0.321429	0.0714286	-0.571429	-0.285714	0.25	0.107143	0.714286	-0.107143	-0.678571	0.107143	-0.142857	-0.0714286	0.321429	0.321429	-0.214286	0.214286	0.785714	0.642857	-0.142857
Glasgow	0.474342	0.316228	0.478634		0.158114	0.398862	0	0.158114	0.474342	-0.474342	-0.158114	0.158114	-0.790569	0	-0.632456	-0.158114	0	0	0	0.158114	-0.474342	0	-0.316228	0.158114	-0.790569	0	-0.316228	0	0.632456	0.474342	-0.474342	0.474342	0.158114	-0.474342	-0.158114	-0.474342	0.474342	0.474342	-0.316228	-0.474342	-0.474342	0.790569	-0.474342	-0.316228	0.632456	-0.632456	0.474342	0.632456	-0.632456
Gullick Control	0.072075	-0.378394	0.272727	0.398862	0.738769		-0.162169	-0.2883	0.504525	-0.252262	0.14415	0.072075	-0.43245	-0.450469	-0.252262	0	0.378394	0.018019	0.306319	-0.0900937	0.0180187	0.306319	-0.342356	-0.108112	-0.14415	-0.0180187	-0.108112	0.468487	0.126131	-0.324337	0.252262	0.8649	0.252262	-0.180187	-0.468487	-0.468487	0.2883	0.180187	-0.378394	-0.180187	-0.378394	0.270281	-0.126131	0.306319	0.342356	-0.342356	-0.342356	-0.360375	-0.738769
Gullick difference	0.25	0.25	-0.306319	0	0.464286	-0.162169		0.392857	0.392857	0.75	-0.214286	0.321429	0.178571	0.857143	0.428571	0.678571	-0.178571	0.5	0.321429	0.75	0.535714	0.428571	-0.571429	0.0714286	0.321429	0.25	-0.142857	0.714286	0.357143	-0.357143	-0.0357143	-0.0357143	-0.464286	-0.357143	0.5	0.571429	0.392857	-0.0714286	-0.285714	0.0714286	-0.678571	-0.214286	0.464286	0.464286	-0.642857	0.642857	0.357143	0.428571	-0.178571
Gullick Operated	0.321429	-0.142857	-0.198206	0.158114		0.738769	0.464286	0.035714	0.464286	0.321429	-0.071429	0.392857	-0.25	0.178571	0.142857	0.607143	0.142857	0.464286	0.428571	0.5	0.428571	0.75	-0.75	0	0.178571	0.285714	-0.285714	0.928571	0.107143	-0.571429	0.464286	0.607143	-0.178571	-0.214286	0	0.0714286	0.464286	-0.142857	-0.535714	0.142857	-0.571429	-0.178571	0.428571	0.714286	-0.321429	0.321429	-0.107143	-0.142857	-0.571429
Impulse 0 O:C	-0.142857	0.071429	-0.054056	0	0.142857	0.378394	-0.178571	0.285714	0.607143	0.214286	0.892857	0.214286	0.357143	-0.178571	0.5	-0.142857		0.178571	0.857143	-0.428571	0.5	-0.321429	0.464286	0.535714	0.428571	0.357143	0.642857	0.0357143	0.5	-0.0357143	0.214286	0.642857	-0.357143	-0.678571	-0.321429	0.0357143	0.428571	0.535714	-0.535714	-0.535714	-0.357143	0.285714	-0.5	0.428571	0.214286	-0.214286	-0.0714286	-0.357143	-0.607143
Impulse 0 O:CL	0.107143	0.285714	-0.342356	0	0.428571	0.306319	0.321429	0.535714	0.714286	0.607143	0.75	0.464286	0.357143	0.285714	0.714286	0.285714	0.857143	0.5		0.0357143	0.785714	0.0357143	0.0714286	0.642857	0.571429	0.571429	0.428571	0.428571	0.607143	-0.214286	0.285714	0.571429	-0.642857	-0.821429	0.0357143	0.392857	0.642857	0.357143	-0.714286	-0.357143	-0.642857	0.107143	-0.178571	0.714286	-0.178571	0.178571	0.142857	-0.107143	-0.642857
Impulse 0 O:IL	-0.0714286	0.142857	-0.666694	-0.474342	0.428571	0.0180187	0.535714	0.357143	0.357143	0.928571	0.571429	0.285714	0.607143	0.428571	0.928571	0.464286	0.5	0.428571	0.785714	0.178571		0.25	-0.0714286	0.392857	0.892857	0.428571	0.214286	0.535714	0.142857	-0.607143	0.392857	0.107143	-0.607143	-0.428571	0.428571	0.785714	0.25	-0.178571	-0.357143	0.178571	-0.428571	-0.357143	0.25	0.785714	-0.642857	0.642857	-0.107143	-0.25	-0.178571
Impulse 20 O:C	0.75	0.571429	-0.5766	0	0.464286	0.018019	0.5	0.821429	0.142857	0.464286	-0.071429	0.964286	0	0.714286	0.464286	0.892857	0.178571		0.5	0.75	0.428571	0.607143	-0.428571	0.642857	0.214286	0.928571	0.0357143	0.607143	0.321429	0.142857	0.642857	0.178571	-0.892857	-0.392857	0.142857	0.357143	0.821429	0	-0.857143	0	-0.285714	-0.428571	0.535714	0.785714	-0.607143	0.607143	0.642857	0.285714	-0.178571
Impulse 20 O:CL	0.75	0.464286	-0.43245	0.158114	0.5	-0.0900937	0.75	0.535714	0	0.392857	-0.571429	0.678571	-0.285714	0.821429	0.107143	0.892857	-0.428571	0.75	0.0357143		0.178571	0.785714	-0.821429	0.214286	-0.0714286	0.535714	-0.464286	0.678571	0.142857	0	0.285714	-0.107143	-0.535714	-0.107143	0.428571	0.357143	0.535714	-0.285714	-0.464286	0.285714	-0.321429	-0.392857	0.714286	0.464286	-0.642857	0.642857	0.607143	0.571429	0
Impulse 20 O:IL	0.642857	0.178571	-0.558581	0	0.75	0.306319	0.428571	0.214286	-0.142857	0.285714	-0.428571	0.571429	-0.392857	0.392857	0.0714286	0.821429	-0.321429	0.607143	0.0357143	0.785714	0.25		-0.892857	0.107143	0.0357143	0.464286	-0.642857	0.75	-0.25	-0.321429	0.607143	0.0357143	-0.321429	0.142857	0.357143	0.285714	0.321429	-0.607143	-0.392857	0.607143	-0.107143	-0.535714	0.785714	0.607143	-0.607143	0.607143	0.142857	0.107143	0
Longest Day Dip 0	0.928571	0.714286	-0.306319	0.474342	0.321429	-0.072075	0.535714	0.714286	0.0714286	0.142857	-0.464286	0.785714	-0.5	0.75	-0.0714286	0.714286	-0.285714	0.75	0.0714286	0.892857	-0.0357143	0.607143	-0.678571	0.464286	-0.357143	0.642857	-0.428571	0.428571	0.392857	0.392857	0.142857	0	-0.571429	-0.321429	0.321429	0.178571	0.714286	-0.0357143	-0.607143	0.0357143	-0.321429	-0.0714286	0.392857	0.285714	-0.321429	0.321429	0.857143	0.785714	-0.142857
Longest Day Dip 20	-0.214286	-0.214286	0.5766	0.158114	-0.285714	-0.396412	0.357143	-0.214286	0.0357143	-0.142857	-0.607143	-0.357143	0.0357143	0.25	-0.357143	-0.107143	-0.571429	-0.25	-0.5	0.178571	-0.428571	-0.285714	-0.0357143	-0.571429	-0.321429	-0.5	0.0714286	-0.0714286	0.142857	0.142857	-0.607143	-0.25	0.321429	0.178571	-0.107143	-0.25	-0.178571	0.285714	0.392857	-0.285714	-0.142857	0.142857	0.0357143	-0.5	0.0714286	-0.0714286	0.178571	0.392857	0.142857
Longest night bout 0	-0.522544	-0.396412	0.572727	-0.159545	-0.414431	-0.436364	0.198206	-0.270281	0.0540562	-0.0540562	-0.306319	-0.450469	0.43245	0.0900937	-0.0900937	-0.234244	-0.270281	-0.306319	-0.324337	-0.126131	-0.252262	-0.540562	0.342356	-0.558581	0	-0.504525	0.486506	-0.180187	0.0900937	0.0540562	-0.468487	-0.198206	0.270281	0.180187	-0.306319	-0.234244	-0.270281	0.414431	0.414431	-0.414431	-0.0360375	0.0360375	-0.0540562	-0.396412	0.0540562	-0.0540562	-0.0360375	0.0360375	0.180187
Longest night bout 20	0.535714	0.857143	-0.108112	0.474342	-0.5	-0.396412	-0.142857	0.678571	-0.0357143	-0.178571	0.142857	0.392857	-0.285714	0.285714	-0.107143	-0.107143	0.107143	0.214286	0.0714286	0.0714286	-0.25	-0.25	0.214286	0.714286	-0.428571	0.428571	-0.0357143	-0.5	0.5	0.857143	-0.285714	-0.178571	-0.392857	-0.464286	0.214286	0.0714286	0.392857	0.285714	-0.285714	-0.285714	0.0357143	0.428571	-0.428571	-0.285714	0.285714	-0.285714	0.785714	0.714286	0
Max force 0 O:C	-0.321429	0.107143	-0.198206	-0.158114	-0.071429	0.14415	-0.214286	0.178571	0.428571	0.321429		-0.035714	0.464286	-0.214286	0.571429	-0.321429	0.892857	-0.071429	0.75	-0.571429	0.571429	-0.428571	0.571429	0.5	0.535714	0.178571	0.5	-0.178571	0.321429	-0.142857	0.0357143	0.321429	-0.25	-0.571429	0	0.285714	0.107143	0.285714	-0.214286	-0.285714	-0.214286	0.285714	-0.571429	0.25	0.178571	-0.178571	-0.214286	-0.357143	-0.357143
Max Force 0 O:CL	-0.607143	-0.214286	-0.234244	-0.790569	-0.25	-0.43245	0.178571	0.035714	0.035714	0.607143	0.464286	-0.178571		0.142857	0.785714	0	0.357143	0	0.357143	-0.285714	0.607143	-0.392857	0.571429	0	0.857143	0	0.714286	-0.0357143	-0.0714286	-0.357143	0.142857	-0.214286	-0.285714	-0.0357143	0.0357143	0.464286	-0.214286	0.0714286	0.142857	-0.0714286	0.0357143	-0.392857	0.0714286	0.285714	-0.428571	0.428571	-0.285714	-0.464286	0.25
Max Force 0 O:IL	-0.107143	0.214286	-0.684712	-0.632456	0.142857	-0.252262	0.428571	0.464286	0.178571	0.892857	0.571429	0.321429	0.785714	0.464286		0.428571	0.5	0.464286	0.714286	0.107143	0.928571	0.0714286	0.178571	0.464286	0.928571	0.5	0.428571	0.321429	0.107143	-0.392857	0.428571	-0.0714286	-0.714286	-0.357143	0.357143	0.785714	0.214286	-0.107143	-0.321429	0.107143	-0.214286	-0.464286	0.25	0.714286	-0.678571	0.678571	0	-0.25	0.0357143
Max Force 20 O:C	0.857143	0.678571	-0.540562	0.158114	0.392857	0.072075	0.321429	0.857143	0.107143	0.285714	-0.035714		-0.178571	0.607143	0.321429	0.785714	0.214286	0.964286	0.464286	0.678571	0.285714	0.571429	-0.392857	0.75	0.0357143	0.964286	-0.0357143	0.464286	0.357143	0.321429	0.607143	0.214286	-0.857143	-0.428571	0.107143	0.25	0.857143	0.0357143	-0.892857	-0.0357143	-0.214286	-0.285714	0.392857	0.678571	-0.428571	0.428571	0.714286	0.357143	-0.214286
Max Force 20 O:CL	0.535714	0.642857	-0.504525	0	0.178571	-0.450469	0.857143	0.75	0.142857	0.678571	-0.214286	0.607143	0.142857		0.464286	0.75	-0.178571	0.714286	0.285714	0.821429	0.428571	0.392857	-0.428571	0.428571	0.214286	0.571429	-0.107143	0.464286	0.392857	0.0714286	0.0714286	-0.25	-0.75	-0.392857	0.571429	0.642857	0.535714	-0.0714286	-0.428571	0.0714286	-0.428571	-0.285714	0.464286	0.428571	-0.678571	0.678571	0.714286	0.642857	0.0357143
Max Force 20 O:IL	0.642857	0.357143	-0.630656	-0.158114	0.607143	0	0.678571	0.571429	0	0.571429	-0.321429	0.785714	0	0.75	0.428571		-0.142857	0.892857	0.285714	0.892857	0.464286	0.821429	-0.678571	0.321429	0.285714	0.714286	-0.214286	0.785714	0.0357143	-0.178571	0.642857	0	-0.714286	-0.107143	0.321429	0.464286	0.571429	-0.321429	-0.607143	0.321429	-0.25	-0.642857	0.821429	0.785714	-0.821429	0.821429	0.428571	0.214286	0
Max Peak Pressure 0 O:C	-0.607143	-0.142857	0.252262	-0.316228	-0.75	-0.342356	-0.571429	-0.107143	-0.0714286	-0.178571	0.571429	-0.392857	0.571429	-0.428571	0.178571	-0.678571	0.464286	-0.428571	0.0714286	-0.821429	-0.0714286	-0.892857		0.0714286	0.214286	-0.214286	0.75	-0.75	0.0357143	0.285714	-0.214286	-0.107143	0.107143	-0.0357143	-0.357143	-0.142857	-0.321429	0.428571	0.285714	-0.428571	0.357143	0.214286	-0.607143	-0.357143	0.392857	-0.392857	-0.214286	-0.357143	0.178571
Max peak Pressure 0 O:CL	-0.392857	-0.142857	-0.558581	-0.790569	0.178571	-0.14415	0.321429	0.107143	0.107143	0.821429	0.535714	0.0357143	0.857143	0.214286	0.928571	0.285714	0.428571	0.214286	0.571429	-0.0714286	0.892857	0.0357143	0.214286	0.142857		0.214286	0.428571	0.321429	-0.142857	-0.642857	0.428571	-0.0714286	-0.428571	-0.107143	0.25	0.678571	-0.0714286	-0.214286	-0.0714286	0.214286	-0.107143	-0.535714	0.285714	0.642857	-0.642857	0.642857	-0.357143	-0.535714	0.107143
Max peak pressure 0 O:IL	-0.464286	-0.214286	0.252262	-0.316228	-0.285714	-0.108112	-0.142857	0.107143	0.321429	0.107143	0.5	-0.0357143	0.714286	-0.107143	0.428571	-0.214286	0.642857	0.0357143	0.428571	-0.464286	0.214286	-0.642857	0.75	0.107143	0.428571	0.0714286		-0.178571	0.321429	0.107143	0.0714286	0.285714	-0.214286	-0.285714	-0.571429	-0.142857	0.142857	0.678571	-0.178571	-0.678571	-0.0714286	0.035714	-0.321429	0.142857	0.107143	-0.107143	-0.071429	-0.392857	-0.178571
Max Peak pressure 20 O:C	0.607143	0.857143	-0.5766	0.158114	0	-0.108112	0.0714286	0.892857	0.178571	0.321429	0.5	0.75	0	0.428571	0.464286	0.321429	0.535714	0.642857	0.642857	0.214286	0.392857	0.107143	0.0714286		0.142857	0.857143	0.107143	0	0.5	0.428571	0.285714	0.107143	-0.821429	-0.678571	0.285714	0.428571	0.678571	0.142857	-0.714286	-0.142857	-0.178571	0.071429	-0.142857	0.428571	-0.142857	0.142857	0.642857	0.357143	-0.214286
Max Peak pressure 20 O:CL	0.75	0.714286	-0.666694	0	0.285714	-0.0180187	0.25	0.892857	0.0714286	0.392857	0.178571	0.964286	0	0.571429	0.5	0.714286	0.357143	0.928571	0.571429	0.535714	0.428571	0.464286	-0.214286	0.857143	0.214286		0.0714286	0.357143	0.321429	0.285714	0.642857	0.142857	-0.928571	-0.464286	0.178571	0.392857	0.785714	0	-0.857143	0	-0.142857	-0.321429	0.321429	0.714286	-0.464286	0.464286	0.642857	0.25	-0.142857
Max Peak Pressure 20 O:IL	0.321429	-0.0714286	-0.2883	0	0.928571	0.468487	0.714286	0.178571	0.428571	0.535714	-0.178571	0.464286	-0.0357143	0.464286	0.321429	0.785714	0.0357143	0.607143	0.428571	0.678571	0.535714	0.75	-0.75	0	0.321429	0.357143	-0.178571		0.142857	-0.571429	0.464286	0.428571	-0.357143	-0.214286	0.107143	0.25	0.5	-0.142857	-0.535714	0.142857	-0.607143	-0.357143	0.607143	0.785714	-0.571429	0.571429	0.035714	-0.035714	-0.428571
Mean number day dips 0	0.642857	0.321429	-0.360375	0.316228	0.357143	0.450469	-0.321429	0.142857	-0.25	-0.285714	-0.0714286	0.428571	-0.714286	-0.178571	-0.285714	0.214286	-0.0357143	0.25	-0.0357143	0.214286	-0.142857	0.607143	-0.464286	0.357143	-0.357143	0.392857	-0.642857	0.107143	-0.214286	0.142857	0.428571	0.142857	-0.0714286	0.0714286	0.142857	-0.0714286	0.214286	-0.428571	-0.321429	0.428571	0.214286	-0.0357143	0.142857	0.178571	0.0714286	-0.0714286	0.107143	0.0714286	-0.0714286
Mean number night bouts 0	0	0.285714	-0.324337	0.158114	0.25	0.342356	0	0.214286	0.5	0.357143	0.821429	0.0714286	0.0357143	-0.0714286	0.392857	-0.142857	0.678571	0	0.714286	-0.25	0.571429	-0.0357143	0.0714286	0.535714	0.321429	0.214286	-0.0357143	0.0714286	0.357143	-0.25	-0.0357143	0.357143	-0.214286	-0.642857	0.321429	0.392857	0.214286	0.0357143	-0.285714	-0.0357143	-0.428571	0.392857	-0.464286	0.285714	0.142857	-0.142857	-0.107143	-0.0714286	-0.5
Mean number night bouts 20	-0.357143	-0.357143	-0.198206	-0.158114	0.571429	0.522544	0.178571	-0.357143	0.392857	0.428571	0.464286	-0.285714	0.142857	-0.214286	0.321429	-0.0357143	0.321429	-0.214286	0.428571	-0.178571	0.607143	0.214286	-0.214286	-0.142857	0.5	-0.214286	-0.178571	0.428571	-0.107143	-0.857143	0.0714286	0.321429	0.178571	-0.142857	0.25	0.321429	-0.178571	-0.285714	0.0714286	0.285714	-0.392857	0.0357143	-0.0357143	0.357143	-0.107143	0.107143	-0.642857	-0.464286	-0.357143
Mean number night bouts 20	0.0714286	-0.392857	0.14415	0	0.392857	0.72075	-0.535714	-0.214286	0	-0.428571	0.0714286	0.214286	-0.214286	-0.571429	-0.178571	0.0357143	0.357143	0.142857	0.107143	-0.214286	-0.142857	0.214286	0	-0.0357143	-0.0714286	0.178571	0.178571	0.178571	-0.214286	-0.0357143	0.642857	0.607143	0.107143	0.178571	-0.714286	-0.571429	0.178571	0.107143	-0.357143	-0.107143	0.214286	-0.142857	0.0714286	0.321429	0.214286	-0.214286	-0.321429	-0.607143	-0.285714
OA Acetabulum Z1	0.392857	0	0.450469	0.790569	0.178571	0.504525	-0.321429	-0.25	0	-0.75	-0.428571	-0.0357143	-0.964286	-0.357143	-0.892857	-0.214286	-0.321429	-0.214286	-0.428571	0.0714286	-0.714286	0.214286	-0.428571	-0.178571	-0.892857	-0.214286	-0.607143	-0.071429	0.035714	0.321429	-0.25	0.285714	0.5	0.107143	-0.214286	-0.642857	0.071429	0.035714	0	-0.035714	0	0.5	-0.214286	-0.428571	0.607143	-0.607143	0.107143	0.321429	-0.285714
OA Acetabulum Z2	-0.214286	0.0357143	0.072075	0.316228	-0.0357143	0.360375	-0.392857	-0.214286	0.285714	-0.142857	0.642857	-0.357143	-0.214286	-0.5	-0.107143	-0.607143	0.428571	-0.5	0.25	-0.571429	0.0714286	-0.285714	0.214286	0.178571	-0.071429	-0.25	-0.178571	-0.321429	0.142857	-0.107143	-0.357143	0.25	0.321429	-0.321429	0.142857	0	-0.178571	0.035714	0.142857	-0.035714	-0.142857	0.642857	-0.714286	-0.25	0.571429	-0.571429	-0.321429	-0.107143	-0.357143
OA Acetabulum Z3	-0.785714	-0.357143	-0.0900937	-0.632456	-0.214286	-0.126131	-0.107143	-0.214286	0.178571	0.428571	0.75	-0.428571	0.857143	-0.25	0.642857	-0.357143	0.571429	-0.321429	0.428571	-0.642857	0.571429	-0.535714	0.678571	-0.035714	0.785714	-0.214286	0.642857	-0.178571	-0.071429	-0.464286	0	0	0	-0.107143	-0.035714	0.321429	-0.357143	0.107143	0.25	-0.107143	0	-0.071429	-0.285714	0.142857	-0.071429	0.071429	-0.571429	-0.642857	0.035714
OA Acetabulum Z4	-0.107143	0.0714286	-0.450469	-0.790569	-0.285714	-0.630656	0.178571	0.321429	-0.392857	0.464286	0	0.25	0.75	0.392857	0.642857	0.392857	0	0.392857	0.0714286	0.142857	0.357143	-0.035714	0.321429	0.142857	0.607143	0.357143	0.5	0	-0.25	0	0.464286	-0.464286	-0.535714	0.214286	0.071429	0.428571	-0.035714	-0.142857	-0.035714	0.142857	0.357143	-0.75	0.5	0.357143	-0.678571	0.678571	0.107143	-0.214286	0.571429
OA Acetabulum Z5	-0.126131	-0.486506	0.618182	0.239317	0.0900937	0.618182	-0.630656	-0.342356	0.14415	-0.702731	0.0180187	-0.0540562	-0.234244	-0.684712	-0.450469	-0.324337	0.324337	-0.14415	-0.0540562	-0.43245	-0.468487	-0.216225	0.252262	-0.216225	-0.342356	-0.126131	0.378394	-0.108112	0.018019	0.216225	0.198206	0.648675	0.360375	0.108112	-0.954994	-0.882919	0.108112	0.504525	-0.180187	-0.504525	0.14415	0.234244	-0.2883	-0.090094	0.594619	-0.594619	-0.252262	-0.450469	-0.378394
OA Acetabulum Z6	-0.198206	-0.594619	0.0272727	-0.478634	0.0360375	-0.0181818	-0.216225	-0.594619	-0.702731	-0.270281	-0.630656	-0.270281	-0.0360375	-0.306319	-0.2883	0.108112	-0.630656	-0.198206	-0.702731	0.0540562	-0.324337	0.324337	-0.198206	-0.684712	-0.036037	-0.342356	-0.252262	0.054056	-0.882919	-0.2883	0.360375	-0.360375	0.43245	0.954994	-0.162169	-0.234244	-0.5766	-0.5766	0.486506	0.5766	0.648675	-0.648675	0.630656	-0.090094	-0.270281	0.270281	-0.486506	-0.450469	0.612637
OA Acetabulum Z7	-0.857143	-0.892857	0.306319	-0.632456	-0.0357143	0.0180187	-0.0714286	-0.714286	-0.0714286	0.0714286	0	-0.642857	0.607143	-0.392857	0.142857	-0.25	-0.0357143	-0.464286	-0.178571	-0.428571	0.107143	-0.285714	0.321429	-0.75	0.464286	-0.607143	0.428571	0.035714	-0.464286	-0.607143	0.035714	-0.035714	0.464286	0.5	-0.357143	-0.142857	-0.607143	-0.035714	0.535714	0.035714	0.178571	-0.321429	0.142857	-0.035714	-0.107143	0.107143	-0.785714	-0.75	0.214286
OA Acetabulum Z8	-0.428571	-0.607143	0.666694	0.316228	-0.0357143	0.306319	-0.285714	-0.857143	-0.0357143	-0.571429	-0.321429	-0.785714	-0.428571	-0.607143	-0.75	-0.607143	-0.428571	-0.821429	-0.607143	-0.357143	-0.571429	-0.178571	-0.107143	-0.785714	-0.5	-0.892857	-0.392857	-0.214286	-0.285714	-0.214286	-0.571429	0.035714	0.964286	0.428571	-0.178571	-0.535714	-0.607143	-0.071429	0.678571	0.071429	0.071429	0.428571	-0.285714	-0.678571	0.571429	-0.571429	-0.535714	-0.107143	-0.035714
OA FH Z1	0	-0.378394	-0.236364	-0.398862	0.684712	0.190909	0.630656	-0.108112	0.072075	0.504525	-0.378394	0.180187	0.234244	0.360375	0.324337	0.702731	-0.234244	0.396412	0.0900937	0.558581	0.43245	0.630656	-0.5766	-0.360375	0.450469	0.090094	-0.072075	0.846881	-0.252262	-0.684712	0.486506	0.090094	-0.162169	0.234244	0.054056	0.234244	0.090094	-0.324337	-0.14415	0.324337	-0.252262	-0.666694	0.810844	0.630656	-0.72075	0.72075	-0.216225	-0.270281	0
OA FH Z2	-0.535714	-0.785714	0.504525	-0.316228	0.0357143	-0.0180187	0.142857	-0.607143	-0.0714286	-0.107143	-0.5	-0.464286	0.285714	-0.142857	-0.178571	-0.0357143	-0.392857	-0.285714	-0.428571	-0.0357143	-0.214286	-0.107143	0	-0.857143	0.071429	-0.571429	0.25	0.178571	-0.321429	-0.357143	-0.071429	-0.035714	0.464286	0.535714	-0.428571	-0.357143	-0.392857	0.071429	0.428571	-0.071429	0.071429	-0.285714	0.321429	-0.142857	-0.107143	0.107143	-0.428571	-0.357143	0.178571
OA FH Z3	-0.464286	-0.75	0.540562	0	0.142857	0.162169	0.107143	-0.821429	-0.0714286	-0.25	-0.571429	-0.678571	-0.142857	-0.285714	-0.5	-0.214286	-0.607143	-0.571429	-0.607143	-0.0357143	-0.357143	0.035714	-0.285714	-0.964286	-0.214286	-0.821429	-0.285714	0.142857	-0.392857	-0.464286	-0.357143	-0.071429	0.785714	0.571429	-0.142857	-0.357143	-0.571429	-0.178571	0.642857	0.178571	0	0	0.178571	-0.392857	0.107143	-0.107143	-0.535714	-0.178571	0.107143
OA FH Z4	-0.642857	-0.785714	0.522544	-0.158114	-0.142857	0.0180187	-0.178571	-0.928571	-0.285714	-0.357143	-0.428571	-0.857143	-0.0357143	-0.5	-0.5	-0.464286	-0.571429	-0.785714	-0.714286	-0.321429	-0.428571	-0.178571	0	-0.964286	-0.178571	-0.928571	-0.214286	-0.178571	-0.571429	-0.392857	-0.392857	-0.25	0.892857	0.714286	-0.142857	-0.357143	-0.821429	-0.25	0.857143	0.25	0.285714	0	0.035714	-0.571429	0.214286	-0.214286	-0.678571	-0.321429	0.321429
OA FH Z5	-0.571429	-0.535714	0.414431	-0.158114	-0.428571	-0.2883	-0.214286	-0.785714	-0.464286	-0.357143	-0.428571	-0.857143	-0.0357143	-0.392857	-0.5	-0.535714	-0.678571	-0.821429	-0.821429	-0.321429	-0.5	-0.285714	0.107143	-0.821429	-0.25	-0.892857	-0.285714	-0.428571	-0.571429	-0.178571	-0.535714	-0.535714	0.821429	0.714286	0.071429	-0.214286	-0.892857	-0.321429	0.964286	0.321429	0.428571	0.035714	-0.035714	-0.75	0.214286	-0.214286	-0.5	-0.107143	0.535714
OA FH Z6	-0.392857	-0.75	0.846881	0.316228	0.0357143	0.486506	-0.428571	-0.821429	0.0357143	-0.75	-0.357143	-0.607143	-0.392857	-0.714286	-0.785714	-0.535714	-0.25	-0.642857	-0.535714	-0.392857	-0.678571	-0.214286	0	-0.785714	-0.535714	-0.75	-0.071429	-0.142857	-0.214286	-0.071429	-0.321429	0.321429	0.892857	0.428571	-0.642857	-0.857143	-0.392857	0.214286	0.428571	-0.214286	0.107143	0.357143	-0.25	-0.535714	0.642857	-0.642857	-0.5	-0.285714	-0.178571
OA FH Z7	0.607143	0.678571	0.14415	0.790569	-0.285714	-0.0900937	-0.178571	0.392857	0	-0.464286	-0.142857	0.25	-0.714286	0.107143	-0.535714	-0.178571	-0.142857	0.0357143	-0.178571	0.142857	-0.535714	-0.071429	-0.107143	0.428571	-0.785714	0.178571	-0.392857	-0.392857	0.428571	0.785714	-0.428571	-0.035714	-0.035714	-0.321429	0.142857	-0.214286	0.321429	0.214286	-0.178571	-0.214286	-0.035714	0.607143	-0.428571	-0.464286	0.5	-0.5	0.678571	0.785714	-0.142857
OA FH Z8	-0.535714	-0.357143	0.0180187	-0.474342	-0.607143	-0.360375	-0.607143	-0.607143	-0.75	-0.321429	-0.0357143	-0.678571	0.142857	-0.571429	-0.214286	-0.571429	-0.357143	-0.714286	-0.642857	-0.571429	-0.321429	-0.321429	0.428571	-0.428571	0	-0.571429	-0.142857	-0.678571	-0.785714	-0.071429	-0.142857	-0.642857	0.571429	0.75	0.107143	-0.035714	-0.928571	-0.5	0.857143	0.5	0.821429	-0.178571	-0.071429	-0.571429	0.142857	-0.142857	-0.571429	-0.392857	0.75
Operated acetabulum summed score	-0.214286	-0.392857	0.612637	0.316228	-0.285714	0.378394	-0.892857	-0.571429	-0.214286	-0.928571	-0.0357143	-0.428571	-0.464286	-0.892857	-0.75	-0.714286	0	-0.607143	-0.464286	-0.642857	-0.75	-0.357143	0.321429	-0.321429	-0.607143	-0.464286	-0.0357143	-0.571429	-0.25	0.321429	-0.178571	0.214286	0.714286	0.357143	-0.607143	-0.821429	-0.357143	0.178571	0.321429	-0.178571	0.464286	0.428571	-0.5	-0.607143	0.821429	-0.821429	-0.357143	-0.285714	-0.0357143
Operated femoral head summed score	-0.642857	-0.785714	0.522544	-0.158114	-0.142857	0.0180187	-0.178571	-0.928571	-0.285714	-0.357143	-0.428571	-0.857143	-0.0357143	-0.5	-0.5	-0.464286	-0.571429	-0.785714	-0.714286	-0.321429	-0.428571	-0.178571	0	-0.964286	-0.178571	-0.928571	-0.214286	-0.178571	-0.571429	-0.392857	-0.392857	-0.25	0.892857	0.714286	-0.142857	-0.357143	-0.821429	-0.25	0.857143	0.25	0.285714	0	0.0357143	-0.571429	0.214286	-0.214286	-0.678571	-0.321429	0.321429
Operated total joint score	-0.678571	-0.821429	0.666694	0	-0.107143	0.198206	-0.285714	-0.964286	-0.107143	-0.464286	-0.285714	-0.892857	-0.107143	-0.642857	-0.571429	-0.607143	-0.392857	-0.857143	-0.607143	-0.464286	-0.464286	-0.285714	0.0714286	-0.928571	-0.25	-0.964286	-0.142857	-0.214286	-0.428571	-0.357143	-0.464286	-0.0357143	0.964286	0.571429	-0.285714	-0.5	-0.75	-0.0714286	0.785714	0.0714286	0.178571	0.214286	-0.178571	-0.607143	0.428571	-0.428571	-0.714286	-0.357143	0.107143
Radiographic combined 0	0.285714	0.678571	-0.198206	0.474342	-0.107143	-0.234244	0.357143	0.428571	0.321429	0.285714	0.25	0.0714286	-0.214286	0.428571	0.0714286	-0.0714286	0.0357143	0	0.25	0.178571	0.178571	-0.0714286	-0.142857	0.464286	-0.142857	0.107143	-0.357143	-0.107143	0.535714	0.178571	-0.571429	-0.142857	-0.214286	-0.607143	0.678571	0.464286	0.214286	0.0357143	-0.0714286	-0.0357143	-0.464286	0.535714	-0.392857	-0.178571	0.107143	-0.107143	0.464286	0.714286	-0.214286
Radiographic combined 20	-0.357143	0.107143	0.180187	0	-0.642857	-0.702731	0.178571	-0.142857	-0.142857	0.0714286	-0.107143	-0.571429	0.178571	0.178571	-0.107143	-0.428571	-0.428571	-0.535714	-0.392857	-0.142857	-0.178571	-0.5	0.25	-0.25	-0.107143	-0.535714	-0.107143	-0.5	0.0357143	0.107143	-0.821429	-0.642857	0.285714	0.0714286	0.464286	0.25	-0.5	-0.0357143	0.678571	0.0357143	0.0357143	0.285714	-0.285714	-0.678571	0.107143	-0.107143	0.0714286	0.428571	0.392857
Radiographic control 0	0.107143	0.571429	-0.198206	0.316228	0	-0.0540562	0.321429	0.535714	0.642857	0.464286	0.678571	0.178571	0.142857	0.357143	0.428571	-0.0714286	0.571429	0.142857	0.714286	-0.0357143	0.5	-0.25	0.142857	0.642857	0.214286	0.285714	0.142857	0	0.75	0.0714286	-0.357143	0.214286	-0.428571	-0.892857	0.392857	0.464286	0.428571	0.357143	-0.357143	-0.357143	-0.642857	0.535714	-0.535714	0.142857	0.107143	-0.107143	0.357143	0.392857	-0.5
Radiographic control 20	0.270281	0.630656	0.0454545	0.638179	-0.072075	0.0181818	0.180187	0.522544	0.630656	0.126131	0.486506	0.198206	-0.180187	0.270281	0.072075	-0.180187	0.450469	0.0900937	0.522544	-0.0180187	0.14415	-0.2883	0.0900937	0.612637	-0.180187	0.234244	0.0360375	-0.126131	0.846881	0.360375	-0.504525	0.2883	-0.2883	-0.882919	0.234244	0.162169	0.504525	0.504525	-0.378394	-0.504525	-0.612637	0.756787	-0.666694	-0.0900937	0.378394	-0.378394	0.522544	0.594619	-0.5766
Radiographic operated 0	0.43245	0.612637	-0.218182	0.478634	-0.0900937	-0.263636	0.2883	0.252262	-0.0540562	0.072075	-0.180187	0.0360375	-0.504525	0.378394	-0.234244	0.0180187	-0.414431	-0.0540562	-0.180187	0.360375	-0.108112	0.198206	-0.414431	0.234244	-0.396412	0	-0.738769	-0.108112	0.180187	0.198206	-0.504525	-0.378394	-0.0180187	-0.198206	0.756787	0.360375	0.0180187	-0.306319	0.126131	0.306319	-0.180187	0.342356	-0.108112	-0.324337	0.0360375	-0.0360375	0.43245	0.774806	0.072075
Radiographic operated 20	-0.558581	-0.306319	0.354545	-0.239317	-0.666694	-0.645455	-0.0360375	-0.486506	-0.414431	-0.162169	-0.360375	-0.738769	0.234244	-0.0900937	-0.270281	-0.468487	-0.612637	-0.666694	-0.702731	-0.252262	-0.396412	-0.486506	0.306319	-0.630656	-0.126131	-0.738769	-0.0180187	-0.522544	-0.342356	0.0180187	-0.630656	-0.684712	0.540562	0.522544	0.14415	-0.0360375	-0.756787	-0.126131	0.882919	0.126131	0.360375	0.0180187	-0.072075	-0.738769	0.0900937	-0.0900937	-0.216225	0.0900937	0.612637
ratio Day:Night 0	-0.5	-0.714286	0.108112	-0.474342	0.214286	0.504525	-0.5	-0.5	-0.0357143	-0.142857	0.321429	-0.214286	0.321429	-0.678571	0.142857	-0.178571	0.428571	-0.178571	0.142857	-0.535714	0.142857	-0.0714286	0.321429	-0.285714	0.392857	-0.142857	0.428571	0.0714286	-0.428571	-0.428571	0.535714	0.392857	0.25	0.321429	-0.607143	-0.321429	-0.25	0	0.0357143	0	0.285714	-0.285714	0.0357143	0.285714	0.0714286	-0.0714286	-0.75	-0.964286	-0.0714286
Ratio Day:Night 20	-0.678571	-0.678571	0.0180187	-0.474342	0.428571	0.360375	0.214286	-0.464286	0.392857	0.464286	0.392857	-0.392857	0.571429	-0.214286	0.464286	-0.0357143	0.357143	-0.214286	0.392857	-0.285714	0.607143	-0.0357143	0.0714286	-0.392857	0.714286	-0.321429	0.321429	0.428571	-0.142857	-0.892857	0.142857	0.321429	0.178571	0	-0.107143	0.178571	-0.25	-0.0357143	0.142857	0.0357143	-0.321429	-0.178571	0.0714286	0.392857	-0.214286	0.214286	-0.75	-0.714286	-0.25
ROM Cont	-0.035714	0	0.306319	0.474342	0.464286	0.504525	0.392857	0.178571		0.25	0.428571	0.107143	0.035714	0.142857	0.178571	0	0.607143	0.142857	0.714286	0	0.357143	-0.142857	-0.0714286	0.178571	0.107143	0.0714286	0.321429	0.428571	0.821429	-0.178571	-0.25	0.785714	-0.142857	-0.821429	-0.214286	-0.0714286	0.571429	0.678571	-0.5	-0.678571	-0.928571	0.571429	-0.428571	0.285714	0.25	-0.25	0.107143	0.107143	-0.928571
ROM Diff	0	0.25	-0.684712	-0.474342	0.321429	-0.252262	0.75	0.428571	0.25		0.321429	0.285714	0.607143	0.678571	0.892857	0.571429	0.214286	0.464286	0.607143	0.392857	0.928571	0.285714	-0.178571	0.321429	0.821429	0.392857	0.107143	0.535714	0.142857	-0.535714	0.25	-0.142857	-0.642857	-0.357143	0.607143	0.892857	0.214286	-0.25	-0.25	0.25	-0.428571	-0.428571	0.392857	0.678571	-0.785714	0.785714	0.0714286	0	0
ROM Sx	0.714286	0.892857	-0.540562	0.158114	0.035714	-0.2883	0.392857		0.178571	0.428571	0.178571	0.857143	0.035714	0.75	0.464286	0.571429	0.285714	0.821429	0.535714	0.535714	0.357143	0.214286	-0.107143	0.892857	0.107143	0.892857	0.107143	0.178571	0.571429	0.464286	0.25	0	-0.928571	-0.642857	0.321429	0.464286	0.785714	0.178571	-0.75	-0.178571	-0.285714	-0.0714286	0.107143	0.464286	-0.357143	0.357143	0.857143	0.571429	-0.142857
total activity 0	-0.464286	-0.214286	0.252262	-0.316228	-0.285714	-0.108112	-0.142857	0.107143	0.321429	0.107143	0.5	-0.0357143	0.714286	-0.107143	0.428571	-0.214286	0.642857	0.0357143	0.428571	-0.464286	0.214286	-0.642857	0.75	0.107143	0.428571	0.0714286	1	-0.178571	0.321429	0.107143	0.0714286	0.285714	-0.214286	-0.285714	-0.571429	-0.142857	0.142857	0.678571	-0.178571	-0.678571	-0.0714286	0.0357143	-0.321429	0.142857	0.107143	-0.107143	-0.0714286	-0.392857	-0.178571
total activity 20	-0.0714286	0.285714	-0.468487	-0.158114	0.0357143	0.162169	-0.214286	0.285714	0.25	0.357143	0.928571	0.142857	0.285714	-0.142857	0.571429	-0.142857	0.785714	0.0714286	0.714286	-0.392857	0.607143	-0.142857	0.357143	0.642857	0.5	0.357143	0.214286	-0.107143	0.178571	-0.142857	0.214286	0.214286	-0.357143	-0.5	0.214286	0.428571	0.142857	0	-0.285714	0	-0.107143	0.142857	-0.392857	0.357143	0.0357143	-0.0357143	-0.142857	-0.285714	-0.25
[truncated: 81 more columns]
